# Supplementary material for: Engineered Outer Membrane Vesicles for Antigen Delivery: Exploratory Study on Adjuvant Activity and Systemic Reactogenicity
Source: Vaccines (Basel). 2025 May 22;13(6):552. doi: 10.3390/vaccines13060552 (PMC12197509; doi:10.3390/vaccines13060552)
Supplement: Supplementary file 1 [file vaccines-13-00552-s001.zip]

Archive with 1 entries (1 files):
- vaccines-3579073-supplementary.pdf
